# Supplementary material for: Modelling allocation of resources in prevention and control of obstetric fistula in Ugandan women
Source: PLoS One. 2020 Sep 10;15(9):e0238059. doi: 10.1371/journal.pone.0238059 (PMC7482929; doi:10.1371/journal.pone.0238059)
Supplement: S1 File — (TEX) [file pone.0238059.s001.tex]

% Template for PLoS
% Version 3.5 March 2018
%
% % % % % % % % % % % % % % % % % % % % % %
%
% -- IMPORTANT NOTE
%
% This template contains comments intended 
% to minimize problems and delays during our production 
% process. Please follow the template instructions
% whenever possible.
%
% % % % % % % % % % % % % % % % % % % % % % % 
%
% Once your paper is accepted for publication, 
% PLEASE REMOVE ALL TRACKED CHANGES in this file 
% and leave only the final text of your manuscript. 
% PLOS recommends the use of latexdiff to track changes during review, as this will help to maintain a clean tex file.
% Visit https://www.ctan.org/pkg/latexdiff?lang=en for info or contact us at latex@plos.org.
%
%
% There are no restrictions on package use within the LaTeX files except that 
% no packages listed in the template may be deleted.
%
% Please do not include colors or graphics in the text.
%
% The manuscript LaTeX source should be contained within a single file (do not use \input, \externaldocument, or similar commands).
%
% % % % % % % % % % % % % % % % % % % % % % %
%
% -- FIGURES AND TABLES
%
% Please include tables/figure captions directly after the paragraph where they are first cited in the text.
%
% DO NOT INCLUDE GRAPHICS IN YOUR MANUSCRIPT
% - Figures should be uploaded separately from your manuscript file. 
% - Figures generated using LaTeX should be extracted and removed from the PDF before submission. 
% - Figures containing multiple panels/subfigures must be combined into one image file before submission.
% For figure citations, please use "Fig" instead of "Figure".
% See http://journals.plos.org/plosone/s/figures for PLOS figure guidelines.
%
% Tables should be cell-based and may not contain:
% - spacing/line breaks within cells to alter layout or alignment
% - do not nest tabular environments (no tabular environments within tabular environments)
% - no graphics or colored text (cell background color/shading OK)
% See http://journals.plos.org/plosone/s/tables for table guidelines.
%
% For tables that exceed the width of the text column, use the adjustwidth environment as illustrated in the example table in text below.
%
% % % % % % % % % % % % % % % % % % % % % % % %
%
% -- EQUATIONS, MATH SYMBOLS, SUBSCRIPTS, AND SUPERSCRIPTS
%
% IMPORTANT
% Below are a few tips to help format your equations and other special characters according to our specifications. For more tips to help reduce the possibility of formatting errors during conversion, please see our LaTeX guidelines at http://journals.plos.org/plosone/s/latex
%
% For inline equations, please be sure to include all portions of an equation in the math environment.  For example, x$^2$ is incorrect; this should be formatted as $x^2$ (or $\mathrm{x}^2$ if the romanized font is desired).
%
% Do not include text that is not math in the math environment. For example, CO2 should be written as CO\textsubscript{2} instead of CO$_2$.
%
% Please add line breaks to long display equations when possible in order to fit size of the column. 
%
% For inline equations, please do not include punctuation (commas, etc) within the math environment unless this is part of the equation.
%
% When adding superscript or subscripts outside of brackets/braces, please group using {}.  For example, change "[U(D,E,\gamma)]^2" to "{[U(D,E,\gamma)]}^2". 
%
% Do not use \cal for caligraphic font.  Instead, use \mathcal{}
%
% % % % % % % % % % % % % % % % % % % % % % % % 
%
% Please contact latex@plos.org with any questions.
%
% % % % % % % % % % % % % % % % % % % % % % % %

\documentclass[10pt,letterpaper]{article}
\usepackage[top=0.85in,left=2.75in,footskip=0.75in]{geometry}

% amsmath and amssymb packages, useful for mathematical formulas and symbols
\usepackage{amsmath,amssymb}
\newtheorem{prop}{Proposition}[section]
% Use adjustwidth environment to exceed column width (see example table in text)
\usepackage{changepage}

% Use Unicode characters when possible
\usepackage[utf8x]{inputenc}

% textcomp package and marvosym package for additional characters
\usepackage{textcomp,marvosym}

% cite package, to clean up citations in the main text. Do not remove.
\usepackage{cite}

% Use nameref to cite supporting information files (see Supporting Information section for more info)
\usepackage{nameref,hyperref}

% line numbers
\usepackage[right]{lineno}

% ligatures disabled
\usepackage{microtype}
\DisableLigatures[f]{encoding = *, family = * }

% color can be used to apply background shading to table cells only
\usepackage[table]{xcolor}

% array package and thick rules for tables
\usepackage{array}

% create "+" rule type for thick vertical lines
\newcolumntype{+}{!{\vrule width 2pt}}

% create \thickcline for thick horizontal lines of variable length
\newlength\savedwidth
\newcommand\thickcline[1]{%
  \noalign{\global\savedwidth\arrayrulewidth\global\arrayrulewidth 2pt}%
  \cline{#1}%
  \noalign{\vskip\arrayrulewidth}%
  \noalign{\global\arrayrulewidth\savedwidth}%
}

% \thickhline command for thick horizontal lines that span the table
\newcommand\thickhline{\noalign{\global\savedwidth\arrayrulewidth\global\arrayrulewidth 2pt}%
\hline
\noalign{\global\arrayrulewidth\savedwidth}}


% Remove comment for double spacing
%\usepackage{setspace} 
%\doublespacing

% Text layout
\raggedright
\setlength{\parindent}{0.5cm}
\textwidth 5.25in 
\textheight 8.75in

% Bold the 'Figure #' in the caption and separate it from the title/caption with a period
% Captions will be left justified
\usepackage[aboveskip=1pt,labelfont=bf,labelsep=period,justification=raggedright,singlelinecheck=off]{caption}
\renewcommand{\figurename}{Fig}

% Use the PLoS provided BiBTeX style
\bibliographystyle{plos2015}

% Remove brackets from numbering in List of References
\makeatletter
\renewcommand{\@biblabel}[1]{\quad#1.}
\makeatother


% Header and Footer with logo
\usepackage{lastpage,fancyhdr,graphicx}
\usepackage{epstopdf}
%\pagestyle{myheadings}
\pagestyle{fancy}
\fancyhf{}
%\setlength{\headheight}{27.023pt}
%\lhead{\includegraphics[width=2.0in]{PLOS-submission.eps}}
\rfoot{\thepage/\pageref{LastPage}}
\renewcommand{\headrulewidth}{0pt}
\renewcommand{\footrule}{\hrule height 2pt \vspace{2mm}}
\fancyheadoffset[L]{2.25in}
\fancyfootoffset[L]{2.25in}
\lfoot{\today}

%% Include all macros below

\newcommand{\lorem}{{\bf LOREM}}
\newcommand{\ipsum}{{\bf IPSUM}}

%% END MACROS SECTION

%% END MACROS SECTION


\begin{document}
\section*{Stability Analysis}
\subsection*{Stability of treatment -  free state}Stability of point ${\cal{A}}_0$ is analysed using the Jacobian of system (1).  At any steady state ${\cal{A}_*}$  the Jacobian is given by
\begin{eqnarray}
J_{{\cal{A}}_*}=\left[
\begin{array}{ccc}
-Q^*T_* -(\delta_f+\mu)& -Q^*F_* + q\phi &\left(
1-\frac{2}{e^{2\kappa}+1}\right) \sigma \\
Q^*T_*&
Q^*F_*-(\phi+\delta_t +\mu) &0\\
0&(1-q)\phi &-\left[\left(
1-\frac{2}{e^{2\kappa}+1}\right)\sigma +\mu\right]
\end{array}
\right],\label{jacobi1a}
\end{eqnarray} where $Q^*=\frac{c_t\gamma(1-p_a)}{M(\eta + (1-p_a))}.$
At point ${\cal{A}}_0$, we have %Jacobian \eqref{jacobi1a} becomes
\begin{eqnarray}
J_{{\cal{A}}_0}=\left[
\begin{array}{ccc}
 -(\delta_f+\mu)& -\frac{c_t\gamma(1-p_a)}{M(\eta + (1-p_a))}F_0^* + q\phi &\left(
1-\frac{2}{e^{2\kappa}+1}\right) \sigma \\
0&
\frac{c_t\gamma(1-p_a)}{M(\eta + (1-p_a))}F_0^*-(\phi+\delta_t +\mu) &0\\
0&(1-q)\phi &-\left[\left(
1-\frac{2}{e^{2\kappa}+1}\right)\sigma +\mu\right]
\end{array}
\right].\label{jacobi1}
\end{eqnarray}
For local stability, the eigenvalues of Jacobian \eqref{jacobi1} must be negative. It is noted from this Jacobian that the negative eigenvalues are $ -(\delta_f+\mu)$ and $-\left[\left(
1-\frac{2}{e^{2\kappa}+1}\right)\sigma +\mu\right].$ Note that $\frac{c_t\gamma(1-p_a)}{M(\eta + (1-p_a))}F_0^*-(\phi+\delta_t +\mu)$ can be less than zero if and only if $
\frac{c_t\gamma(1-p_a)}{M(\eta + (1-p_a))}F_0^*<(\phi+\delta_t +\mu),$ i.e.,
\begin{eqnarray*}
 \frac{c_t\gamma(1-p_a)}{M(\phi+\delta_t +\mu)(\eta + (1-p_a))}\frac{\beta(1-p_a)}{(\delta_f+\mu) (\pi+(1-p_a))}<1.
\end{eqnarray*}Let \begin{equation}
\mathcal{R}_0=\frac{c_t\gamma(1-p_a)}{M(\phi+\delta_t +\mu)(\eta + (1-p_a))}\frac{\beta(1-p_a)}{(\delta_f+\mu) (\pi+(1-p_a))}=\mathcal{R}_T \times \mathcal{R}_A,\label{ro}
\end{equation}where $\mathcal{R}_T$ is the basic reproductive number for the model in presence of  treatment, and $\mathcal{R}_A$ is for provision of antenatal care. Therefore, we let $\mathcal{R}_0$ be the threshold fistula development ratio in presence of antenatal care and treatment. This will give the number of women who develop obstetric fistula as a result of a single woman who developed the condition when they did not attend antenatal care in a population with limited resources for medical health care. ${\mathcal{R}_0}$ is a product of two terms; $ \mathcal{R}_A=\frac{\beta(1-p_a)}{(\delta_f+\mu) (\pi+(1-p_a))},$ which is the rate at which susceptible women get fistula at a rate $\beta$ before they die of natural causes or fistula related complications at a rate $\delta_f+\mu$.  This product is modified by a factor $\frac{1-p_a}{\pi+(1-p_a)}$ which shows how easy or hard it will be to indirectly invest in controlling obstetric fistula through antenatal care. The other product
$\mathcal{R}_T=\frac{c_t\gamma(1-p_a)}{M(\phi+\delta_t +\mu)(\eta + (1-p_a))},$ is the rate at which women are treated at a rate $\gamma$ with indirect investment  $\frac{c_t\gamma(1-p_a)}{M(\eta + (1-p_a))}$ before they  leave stage $T$ in $1/(\phi+\delta_t+\mu)$ days. The weighting factor $\frac{1-p_a}{\eta + (1-p_a)},$ tells us how easy or hard it would be to have at least 151 women not develop fistula symptoms when a proportion $p_a$ is invested in antenatal care. Without treatment, the steady state ${\cal{A}}_0$ is locally stable if $\mathcal{R}_0 <1$ and unstable otherwise. 
\subsection*{Stability during surgery }

For global stability, we construct a Lyapunov function which is continuous and positive definite ${\cal{L}}=AF+BT$ with Lyapunov derivative ${\cal{L}}'=A\frac{dF}{dt}+B\frac{dT}{dt}$, where $A$ and $B$ are constants to be determined. Substituting into equation (1) and rearranging we have \begin{eqnarray*}\begin{aligned}
\frac{{d\cal{L}}}{dt}=&A\left[
\frac{\beta(1-p_a)}{\pi+(1-p_a)} -\frac{c_t\gamma(1-p_a)}{M(\eta + (1-p_a))}FT + q\phi T+\left(
1-\frac{2}{e^{2\kappa}+1}\right) \sigma R-(\delta_f+\mu) F
\right]\\&+B\left[\frac{c_t\gamma(1-p_a)}{M(\eta + (1-p_a))}F-(\phi+\delta_t +\mu) \right]T,
\\
&\leq B\left[\frac{c_t\gamma(1-p_a)}{M(\eta + (1-p_a))}F-(\phi+\delta_t +\mu) \right]T,
\\&\leq
B(\phi +\delta_t+\mu)\left[\frac{c_t\gamma(1-p_a)}{M(\phi+\delta_t +\mu)(\eta + (1-p_a))}\frac{\beta(1-p_a)}{(\delta_f+\mu) (\pi+(1-p_a))}-1 \right]T,\\&~~~~~~~~~~~~~~~~~~~~~~~~~~~~~~~~~~~~~~~~~~~~~~~~~~~~~~~~~~~~~~~~~~~~~~~\text{at steady state ${\cal{A}}_0$,}~~
\\& =
(\phi +\delta_t+\mu)\left[ {\mathcal{R}_0}-1 \right]T, ~~~\text{where $B=1$}.
\end{aligned}\end{eqnarray*}Note that 
$\frac{d\cal{L}}{dt} < ~0$ iff ~$\mathcal{R}_0<1$~~and equal to 0 iff $T=0,$ which is the treatment-free steady state  ${\cal{A}}_0$. Therefore, ${\cal{A}}_0$ is globally stable if a single woman who does not seek health care services does not lead to more than one woman not seeking antenatal care. This would be a case when a pregnant woman does not seek medical care because their neighbour or friend did not. 
\subsection*{Equilibrium in presence of treatment ${\cal{A}}_T$}In presence of healthcare, the equilibrium point ${\cal{A}}_T$ is given  in terms of ${\mathcal{R}_0}$ as 
\begin{eqnarray*}
\begin{aligned}
F_*=\frac{\beta(1-p_a)}{(\delta_f +\mu)(\pi+(1-p_a))}\frac{1}{\mathcal{R}_0}, ~~
T_*=\frac{M(\eta + (1-p_a))(\delta_f +\mu)}{c_t\gamma(1-p_a)}\tilde{\vartheta}(
{\mathcal{R}_0}-1),~~\\R_*=\frac{M(\eta + (1-p_a))(1-q)\phi(\delta_f +\mu)}{c_t\gamma(1-p_a)}\left[\left(
1-\frac{2}{e^{2\kappa}+1}\right)\sigma +\mu\right]\tilde{\vartheta}(
{\mathcal{R}_0}-1),
\end{aligned}\label{equation2}
\end{eqnarray*} where $\tilde{\vartheta}=\left(1-\dfrac{(1-q)\phi\left(
1-\frac{2}{e^{2\kappa}+1}\right) \sigma}{(\phi+\delta_t +\mu)\left[\left(
1-\frac{2}{e^{2\kappa}+1}\right)\sigma +\mu\right]}-\dfrac{q\phi}{(\phi+\delta_t +\mu)}\right)^{-1}$. To keep  $\tilde{\vartheta}$ positive, \\$\dfrac{(1-q)\phi\left(
1-\frac{2}{e^{2\kappa}+1}\right) \sigma}{(\phi+\delta_t +\mu)\left[\left(
1-\frac{2}{e^{2\kappa}+1}\right)\sigma +\mu\right]}+\dfrac{q\phi}{(\phi+\delta_t +\mu)}<1.$ \\Note that the steady state ${\cal{A}}_T$  exists and is always positive if ${\mathcal{R}_0}>1.$
To ensure that these conditions are satisfied, we make the following Proposition.
\begin{prop}\normalfont
In presence of treatment, obstetric fistula persists in the population if the following inequalities are satisfied.\begin{itemize}
\item[(i)]$\dfrac{(1-q)\phi\left(
1-\frac{2}{e^{2\kappa}+1}\right) \sigma}{(\phi+\delta_t +\mu)\left[\left(
1-\frac{2}{e^{2\kappa}+1}\right)\sigma +\mu\right]}<1,$
\item[(ii)]$\dfrac{q\phi}{(\phi+\delta_t +\mu)}<1,$ and 
\item[(iii)]$\dfrac{(1-q)\phi\left(
1-\frac{2}{e^{2\kappa}+1}\right) \sigma}{(\phi+\delta_t +\mu)\left[\left(
1-\frac{2}{e^{2\kappa}+1}\right)\sigma +\mu\right]}+\frac{q\phi}{(\phi+\delta_t +\mu)}<1.$
\end{itemize}\label{prop1}
\end{prop}{\bf{Proof:}}
\begin{description}\item[Part (i):]
We have from part (i)\begin{eqnarray*}
\frac{(1-q)\phi\left(
1-\frac{2}{e^{2\kappa}+1}\right) \sigma}{(\phi+\delta_t +\mu)\left[\left(
1-\frac{2}{e^{2\kappa}+1}\right)\sigma +\mu\right]} \equiv 
\frac{(1-q)\phi}{(\phi+\delta_t +\mu)}
\left(\frac{1}{1+\mu\left(\left(
1-\frac{2}{e^{2\kappa}+1}\right)\sigma\right)^{-1} }\right)<1.\label{eqnq}
\end{eqnarray*}
Recall that $1-\frac{2}{e^{2\kappa}+1} \in [0,1].$ Therefore, we prove that indeed inequality of Proposition \ref{prop1} (i) is less than unity as follows:
\begin{description}
\item[Case I. $1-\frac{2}{e^{2\kappa}+1}=0.$]
Equation \eqref{eqnq} becomes
\begin{eqnarray*}
\frac{(1-q)\phi}{(\phi+\delta_t +\mu)}<1,
\Rightarrow -q\phi-\delta_t-\mu <0, ~~~\\
\mbox{since parameters are positive.}
\end{eqnarray*}
\item[Case II. $1-\frac{2}{e^{2\kappa}+1}=1.$] In this case, we obtain 
\begin{eqnarray*}
\frac{(1-q)\phi}{(\phi+\delta_t +\mu)}\frac{\sigma}{\mu+\sigma}<1 ~~\Rightarrow~~-(\mu+\delta_t)(\mu+\sigma)-\phi(\mu+q\phi) <0, \label{eqnqb}
\end{eqnarray*}since all parameters are positive. This completes proof of part (i).
\end{description}
\item[Part (ii):] Proof of part Proposition \ref{prop1}(ii) follows from \begin{eqnarray*}
\frac{q\phi}{(\phi+\delta_t +\mu)}<1 \rightarrow~~-(1-q)\phi-\delta_t-\mu <0.\label{q}
\end{eqnarray*}Recall that $q$ is the proportion of women that continue to experience persistent fistula after surgery \cite{nie}. Therefore, $q \in [0,1]$. This completes proof of part (ii).
\item[Part (iii):] This follows from proofs of parts (i) and (ii) above. And this completes proof of Proposition \ref{prop1}.
\end{description}

 \end{document}
